# Supplementary material for: Ego network analysis of the trophic structure of an island land bird through 300 years of climate change and invaders
Source: Ecol Evol. 2022 May 20;12(5):e8916. doi: 10.1002/ece3.8916 (PMC9121045; doi:10.1002/ece3.8916)
Supplement: Supplementary file 2 — Supplementary Material [file ECE3-12-e8916-s002.xlsx]

## Sheet: 1 Nodes
Supplementary Material 1. List of taxon nodes from 1800 to 2100. Nodes in red are invaders. An empty cell means, that the node is not present at the given time slice. N, no. alters.
Full list for all years						Taxonomic group	Year of discovery/description	Habitat				1800		1820		1930		1975		1995		2020		2100 no mouse		2100 +mouse		The most likely first observation/description of the taxon																Additional references
id	≥ order	family	genus	species	name			land	tidal	sea		id		id		id		id		id		id		id		id
42	Haplotaxida	Megascolecidae	Microscolex	kerguelarum Grube, 1877	earthworm	invertebrate	1873	1				42		42		42		42		42				42				Collected by the Challenger expedition 1873-1874, which was the first scientific expedition to land on the island. First described by A. Grube 1877 from Kerguelen (see Lee, 1968).																Burger 1980
146	Coleoptera	Curculionidae	Ectemnorrhinus	similis C. O. Waterhouse, 1885	weevil	insect	1885	1				146		146		146		146						146				According to the Register of Antarctic species, the original description of this taxon is undocumented. I used the the authority and year of the binomial.																Kuschel 1971
152	Diptera	Canacidae	Apetaenus	litoralis Eaton, 1875	Beach Fly	insect	1875		1			152		152		152		152		152		152		152				Eaton, A. E. (1876). Breves Dipterarum uniusque Lepidopterarum insulae Kerguelensi indigenarum diagnoses. Entomologist's Monthly Magazine, 12 (1875), 58–61. I have not been able to get a copy of this.																Burger 1980
157	Diptera	Helcomyzidae	Paractora	dreuxi Séguy, 1965	Kelp Fly	insect	1965	1	1			157		157		157		157		157		157		157		157		Séguy, E. (1965). Une mouche nouvelle des Iles Crozet (Insecte Diptère Helcomyzidae). Bulletin du Muséum national d'histoire naturelle, Paris, Série. 2, 36 (6), 1964 (1965), 775-780.																Burger 1980
176	Lepidoptera	Tineidae	Pringleophaga	marioni Viette, 1968	Pringlea Moth	insect	1952	1				176		176		176		176						176				Viette, P. (1968). Descriptions de nouvelles espèces de Microlépidoptères de Madagascar et de l'île Marion. Publications de la Société Linnéenne de Lyon, 37(2), 83-91. A paratype dates back to 1952.																Barendse & Chown 2001
177	Lepidoptera	Yponomeutidae	Embryonopsis	halticella Eaton, 1876	moth	insect	1875	1				177		177		177		177		177		177		177		177		Eaton, A. E. (1876). Breves Dipterarum uniusque Lepidopterarum insulae Kerguelensi indigenarum diagnoses. Entomologist's Monthly Magazine, 12 (1875), 58–61. I have not been able to get a copy of this.																Crawford et al. 1986
179	Psocodea	Menoponidae	Actornithophilus	pauliani Séguy, 1953	louse 1	insect	1953?	1				179		179		179		179		179		179		179		179		Séguy, E. (1953). Insectes Mallophages, Anoplures et Diptères recueillis par M.P. Paulian aux Iles Kergulen. Mémoires de l’Institute Scientifique de Madagascar, 4, 553-615. I have not been able to get a copy of this.
181	Psocodea	Philopteridae	Quadraceps	vaginalis Timmermann, 1953	louse 2	insect	1873	1				181		181		181		181		181		181		181		181		Timmermann, G. (1963). A new Quadraceps (Mallophaga, Ischnocera) parasitizing sheathbills (Chionis). Proceedings of the Linnean Society of New South Wales, 88, 161-163.									Specimen on sheathbill collected by the Challenger
185	Stylommatophora	Charopidae	Nothodiscus	hookeri (Reeve, 1854)	snail	invertebrate	1963	1				185		185		185		185		185		185		185		185		According to Solem, A. (1968). The subantarctic land snail Notodiscus hookeri (Reeve, 1851) (Pulmonata, Endodontidae). Proceedings of the Malacological Society of London, 38, 251-266. A sample of this species was collected by E. M. van Zinderen Bakker in 1963.
186	Charadriiformes	Chionidae	Chionis	minor Hartlaub, 1841	Lesser Sheathbill	bird	1873	1	1	1		186		186		186		186		186		186		186		186		Moseley, H. N. 1879. Notes by a naturalist on the "Challenger. London: Macmillan and Co.				Hutton, F. W. (1865). Notes on some birds inhabiting the Southern Ocean. Ibis, July, 276-298.
192	Charadriiformes	Stercorariidae	Catharacta	antarctica (Lesson, 1831)	Brown Skua	bird	1873	1	1	1		192		192		192		192		192		192		192		192		Moseley, H. N. 1879. Notes by a naturalist on the "Challenger. London: Macmillan and Co.				Lesson, R. (1826-1838. Voyage autour du monde entrepris par ordre du Gouvernement sur la corvette La Coquille. P. Pourrat & Frères, Paris.												Burger 1980
193	Charadriiformes	Stercorariidae	Stercorarius	parasiticus (Linnaeus, 1758)	Arctic Jaeger	bird	1873	1	1	1		193		193		193		193		193		193		193				Moseley, H. N. 1879. Notes by a naturalist on the "Challenger. London: Macmillan and Co.
224	Sphenisciformes	Spheniscidae	Aptenodytes	patagonicus Miller, J. F., 1778	King Penguin	bird	1803	1		1		224		224				224		224		224		224		224		Moseley, H. N. 1879. Notes by a naturalist on the "Challenger. London: Macmillan and Co.																Burger 1980
225	Sphenisciformes	Spheniscidae	Eudyptes	chrysocome (J. R. Foster, 1781)	Southern Rockhopper Penguin	bird	1873	1		1		225		225		225		225		225		225						Moseley, H. N. 1879. Notes by a naturalist on the "Challenger. London: Macmillan and Co.																Burger 1980
226	Sphenisciformes	Spheniscidae	Eudyptes	chrysolophus (Brandt, 1837)	Macaroni Penguin	bird	1873	1		1		226		226		226		226		226		226		226		226		Moseley, H. N. 1879. Notes by a naturalist on the "Challenger. London: Macmillan and Co.			I am not sure about this species' reference.													Burger 1980
227	Sphenisciformes	Spheniscidae	Pygoscelis	papua (J. R. Forster, 1781)	Gentoo Penguin	bird	1873	1		1		227		227		227		227		227		227		227		227		Moseley, H. N. 1879. Notes by a naturalist on the "Challenger. London: Macmillan and Co.																Burger 1980
228	Suliformes	Phalacrocoracidae	Leucocarbo	atriceps (King, 1828)	Imperial Cormorant	bird	1873	1		1		228		228		228		228				228		228				Moseley, H. N. 1879. Notes by a naturalist on the "Challenger. London: Macmillan and Co.																Burger 1980
291	Carnivora	Felidae	Felis	catus Linnaeus 1758	Cat	mammal	1949			1								291										Burger, 1980																Greve et al. 2017
292	Carnivora	Otariidae	Arctocephalus	gazella Peters, 1875	Antarctic Fur Seal	mammal	1803	1	1	1		292		292				292		292		292		292		292		1st arrival by French seal hunters on the ship Sally
293	Carnivora	Otariidae	Arctocephalus	tropicalis Gray, 1872	Sub-antarctic Fur Seal	mammal	1803	1	1	1		293		293				293		293		293		293		293		1st arrival by French seal hunters on the ship Sally
294	Carnivora	Phocidae	Mirounga	leonina (Linnaeus, 1758)	Southern Elephant Seal	mammal	1803	1	1	1		294		294				294		294		294		294		294		1st arrival by French seal hunters on the ship Sally																Burger 1980
295	Primates	Hominidae	Homo	sapiens Linnaeus, 1758	hunter, illegal fisherman & naturalist, garbage	mammal	1803	1	1	1				295		295		295		295																								Greve et al. 2017
297	Amphipoda	Acidostomatidae	Shackletonia	robusta K. H. Barnard, 1931	amphipod 1	invertebrate	1980		1			297		297		297		297		297		297		297		297		Burger, 1980
298	Amphipoda	Hyalidae	Hyale	grandicornis (Krøyer, 1845)	amphipod 2	invertebrate	1980		1			298		298		298		298		298		298		298		298		Burger, 1980
299	Amphipoda	Ischyroceridae	Jassa	falcata (Montagu, 1808)	amphipod 3	invertebrate	1980		1			299		299		299		299		299		299		299		299		Burger, 1980
300	Forcipulatida	Asteriidae	Anasterias	rupicola (Verrill, 1876)	starfish	invertebrate	1980		1			300		300		300		300		300		300		300		300		Burger, 1980
301	Gastropoda	Nacellidae	Nacella	macquariensis (Finlay, 1927)	limpet	invertebrate	1980		1			301		301		301		301		301		301		301		301		Burger, 1980
303	Bivalvia	Gaimardiidae	Gaimardia	trapesina (Lamarck, 1819)	clam	invertebrate	1873		1			303		303		303		303		303		303		303		303		Moseley, H. N. 1879. Notes by a naturalist on the "Challenger. London: Macmillan and Co.
306	Perciformes	fish	fish	fish	fish	fish			1	1		306		306		306		306		306		306		306		306
308	Bangiales	Bangiaceae	Porphyra	Porphyra spp.	red algae 1	plant			1	1		308		308		308		308		308		308		308		308																		Burger 1980
309	Chitonida	Hanleyidae	Hemiarthrum	setulosum Carpenter [in Dall], 1876	chiton	invertebrate	1873		1			309		309		309		309		309		309		309		309		Moseley, H. N. 1879. Notes by a naturalist on the "Challenger. London: Macmillan and Co.																Burger 1980
311	Copepoda	copepods	copepods	copepods	copepods	invertebrate			1	1		311		311		311		311		311		311		311		311
312	Corallinales	Hapalidiaceae	Lithothamnion	Lithothamnion spp.	red algae 3	plant			1	1		312		312		312		312		312		312		312		312
317	Decapodiformes	squids	squids	squids	squids	invertebrate				1		317		317		317		317		317		317		317		317
318	Euphausiacea	krill	Euphausia	superba? Dana, 1850	Antarctic Krill	invertebrate	1873			1		318		318		318		318		318		318		318		318		Moseley, H. N. 1879. Notes by a naturalist on the "Challenger. London: Macmillan and Co.
323	Isopoda	Sphaeromatidae	Exosphaeroma	gigas (Leach, 1818)	isopod	invertebrate	1873		1			323		323		323		323		323		323		323		323		Moseley, H. N. 1879. Notes by a naturalist on the "Challenger. London: Macmillan and Co.
325	Littorinimorpha	Littorinidae	Laevilitorina	caliginosa (Gould, 1849)	periwinkle	invertebrate	1873		1			325		325		325		325		325		325		325		325		Moseley, H. N. 1879. Notes by a naturalist on the "Challenger. London: Macmillan and Co.
327	Phyllodocida	Nereididae	Platynereis	australis (Schmarda, 1861)	polychaete	invertebrate	1873	1	1			327		327		327		327		327		327		327		327		Moseley, H. N. 1879. Notes by a naturalist on the "Challenger. London: Macmillan and Co.
329	Pulmonata	Siphonariidae	Kerguelenella	lateralis (Gould, 1846)	false limpet	invertebrate	1873		1			329		329		329		329		329		329		329		329		Moseley, H. N. 1879. Notes by a naturalist on the "Challenger. London: Macmillan and Co.
330	Rhodymeniales	Rhodymeniaceae	Rhodymenia	Rhodymenia spp.	red algae 2	plant			1	1		330		330		330		330		330		330		330		330																		Burger 1980
332	Ulothricales	Ulothricaceae	Ulothrix	Ulothrix spp.	green algae	plant			1	1		332		332		332		332		332		332		332		332
335	algae	algae	algae	algae	algae	plant			1	1		335		335		335		335		335		335		335		335
336	detritus	detritus	detritus	detritus	detritus	detritus		1	1			336		336		336		336		336		336		336		336
339	invertebrates	invertebrates	invertebrates	invertebrates	invertebrates	invertebrate		1	1			339		339		339		339		339		339		339		339
345	ectoparasites	ectoparasites	ectoparasites	ectoparasites	ectoparasites	insect		1				345		345		345		345		345		345		345		345
349	tidal invertebrates	tidal invertebrates	tidal invertebrates	tidal invertebrates	tidal invertebrates	invertebrate			1			349		349		349		349		349		349		349		349
350	Coleoptera	Curculionidae	Bothrometopus	4 potential species	weevils	insect	1885/1953/1953/2011	1				350		350		350		350						350				Waterhouse, C. O. in Bánki, O. et al. 2021/Jeannel, R. 1940 and Grobler et al. 2010.																Barendse & Chown 2001
351	Procellariiformes	Diomedeidae	albatrosses	4 potential species	breeding albatrosses	bird		1	1	1		351		351		351		351		351		351		351				Moseley, H. N. 1879. Notes by a naturalist on the "Challenger. London: Macmillan and Co.
353	seabirds	seabirds	seabirds	seabirds	seabirds	bird		1	1	1		353		353		353		353		353		353		353		353
360	Sphenisciformes	Spheniscidae	penguins	4 potential species	penguins	penguins		1		1		360		360		360		360		360		360		360		360
362	Araneae	Desidae/Linyiidae	Myro	2 potential species	spiders	invertebrate	2001/1965	1				362		362		362		362		362		362		362		362																		Barendse & Chown 2001	Greve et al. 2017
363	Carnivora	Otariidae	Arctocephalus	2 potential species	fur seals	mammal		1	1	1		363		363				363		363		363		363		363
364	Psocodea	lice	lice	4 potential species	louse 3	insect		1				364		364		364		364		364		364		364		364
369	Diptera	Anthomyiidae	Fucellia	tergina (Zetterstedt, 1845)	Seaweed Fly	insect	future invasive		1															369		369
N +1
54												51		52		47		53		48		47		51		43
Level of taxonomic resolution of the 54 nodes
	Number of nodes	Pct. of 54
Species	35	64.8148
Genus	7	12.963
Family	2	3.7037
Higher taxa	10	18.5185
	54	100

## Sheet: 2 Links
Supplementary Material 2. List of links from 1800 to 2100. Links in red involve invaders. L, land; T, tidal; M, sea. An empty cells means, that the link is not present at a given time slice. E, no. edges.
Full list for all years					1800					1820					1930					1975					1995					2020					2100 no mouse					2100 +mouse
from	to	type	habitat		from	to	type	habitat		from	to	type	habitat		from	to	type	habitat		from	to	type	habitat		from	to	type	habitat		from	to	type	habitat		from	to	type	habitat		from	to	type	habitat		Source
42	336	detritivory	L		42	336	detritivory	L		42	336	detritivory	L		42	336	detritivory	L		42	336	detritivory	L		42	336	detritivory	L							42	336	detritivory	L							Burger & Kirwan, 2020
146	336	detritivory	L		146	336	detritivory	L		146	336	detritivory	L		146	336	detritivory	L		146	336	detritivory	L												146	336	detritivory	L							Chown, 1989
157	360	detritivory	L		157	360	detritivory	L		157	360	detritivory	L		157	360	detritivory	L		157	360	detritivory	L		157	360	detritivory	L		157	360	detritivory	L		157	360	detritivory	L		157	360	detritivory	L		Crafford et al. 1986	Crafford & Scholtz, 1987
176	336	detritivory	L		176	336	detritivory	L		176	336	detritivory	L		176	336	detritivory	L		176	336	detritivory	L												176	336	detritivory	L							Burger & Kirwan, 2020
179	186	parasitism	L		179	186	parasitism	L		179	186	parasitism	L		179	186	parasitism	L		179	186	parasitism	L		179	186	parasitism	L		179	186	parasitism	L		179	186	parasitism	L		179	186	parasitism	L		Blankley, 1982	Burger & Kirwan, 2020
179	353	parasitism	L		179	353	parasitism	L		179	353	parasitism	L		179	353	parasitism	L		179	353	parasitism	L		179	353	parasitism	L		179	353	parasitism	L		179	353	parasitism	L		179	353	parasitism	L		Clay & Moreby, 1970
181	186	parasitism	L		181	186	parasitism	L		181	186	parasitism	L		181	186	parasitism	L		181	186	parasitism	L		181	186	parasitism	L		181	186	parasitism	L		181	186	parasitism	L		181	186	parasitism	L		Blankley, 1982
181	353	parasitism	L		181	353	parasitism	L		181	353	parasitism	L		181	353	parasitism	L		181	353	parasitism	L		181	353	parasitism	L		181	353	parasitism	L		181	353	parasitism	L		181	353	parasitism	L		Clay & Moreby, 1970
186	42	predation	L		186	42	predation	L		186	42	predation	L		186	42	predation	L		186	42	predation	L		186	42	predation	L							186	42	predation	L							Burger, 1980	Burger, 1981a	Blankley 1982
186	146	predation	L		186	146	predation	L		186	146	predation	L		186	146	predation	L		186	146	predation	L												186	146	predation	L							Burger, 1979	Burger, 1981b	Burger, 1984	Hunter, 1991
186	152	predation	T		186	152	predation	T		186	152	predation	T		186	152	predation	T-T		186	152	predation	T		186	152	predation	T		186	152	predation	T		186	152	predation	T		186	152	predation	T		Burger, 1979	Burger, 1980	Burger, 1981b
186	157	predation	T		186	157	predation	T		186	157	predation	T		186	157	predation	T-T		186	157	predation	T		186	157	predation	T		186	157	predation	T		186	157	predation	T		186	157	predation	T		Burger, 1979	Burger, 1980	Burger, 1981b
186	176	predation	L		186	176	predation	L		186	176	predation	L		186	176	predation	L		186	176	predation	L												186	176	predation	L							Burger, 1980	Blankley, 1982
186	177	predation	L		186	177	predation	L		186	177	predation	L		186	177	predation	L		186	177	predation	L		186	177	predation	L		186	177	predation	L		186	177	predation	L		186	177	predation	L		Burger, 1980	Blankley, 1982
186	185	predation	L		186	185	predation	L		186	185	predation	L		186	185	predation	L		186	185	predation	L		186	185	predation	L		186	185	predation	L		186	185	predation	L		186	185	predation	L		Blankley, 1982
186	224	detritivory	L		186	224	detritivory	L		186	224	detritivory	L							186	224	detritivory	L		186	224	detritivory	L		186	224	detritivory	L		186	224	detritivory	L		186	224	detritivory	L		Burger, 1980	Burger & Kirwan, 2020
186	225	detritivory	L		186	225	detritivory	L		186	225	detritivory	L		186	225	detritivory	L		186	225	detritivory	L		186	225	detritivory	L		186	225	detritivory	L												Burger, 1979	Burger, 1980	Burger & Kirwan, 2020
186	226	detritivory	L		186	226	detritivory	L		186	226	detritivory	L		186	226	detritivory	L		186	226	detritivory	L		186	226	detritivory	L		186	226	detritivory	L		186	226	detritivory	L		186	226	detritivory	L		Burger, 1980	Blankley, 1982
186	227	detritivory	L		186	227	detritivory	L		186	227	detritivory	L		186	227	detritivory	L		186	227	detritivory	L		186	227	detritivory	L		186	227	detritivory	L		186	227	detritivory	L		186	227	detritivory	L		Burger, 1980	Blankley, 1982
186	228	predation	L		186	228	predation	L		186	228	predation	L		186	228	predation	L		186	228	predation	L							186	228	predation	L		186	228	predation	L							Burger, 1980	Burger, 1981a	Blankley, 1982
186	292	detritivory	L		186	292	predation	L		186	292	predation	L							186	292	predation	L		186	292	predation	L		186	292	predation	L		186	292	predation	L		186	292	predation	L		Burger, 1980
186	293	detritivory	L		186	293	predation	L		186	293	predation	L							186	293	predation	L		186	293	predation	L		186	293	predation	L		186	293	predation	L		186	293	predation	L		Burger, 1980
186	294	detritivory	L		186	294	predation	L		186	294	predation	L							186	294	predation	L		186	294	predation	L		186	294	predation	L		186	294	predation	L		186	294	predation	L		Burger, 1980
186	295	detritivory	L							186	295	detritivory	L		186	295	detritivory	L		186	295	detritivory	L		186	295	detritivory	L																	Burger, 1980	Burger & Kirwan, 2020
186	297	predation	T		186	297	predation	T		186	297	predation	T		186	297	predation	T-T		186	297	predation	T		186	297	predation	T		186	297	predation	T		186	297	predation	T		186	297	predation	T		Burger, 1980	Clay & Moreby, 1970
186	298	predation	T		186	298	predation	T		186	298	predation	T		186	298	predation	T-T		186	298	predation	T		186	298	predation	T		186	298	predation	T		186	298	predation	T		186	298	predation	T		Burger, 1980	Burger, 1981a
186	299	predation	T		186	299	predation	T		186	299	predation	T		186	299	predation	T-T		186	299	predation	T		186	299	predation	T		186	299	predation	T		186	299	predation	T		186	299	predation	T		Burger, 1980	Blankley, 1982
186	300	predation	T		186	300	predation	T		186	300	predation	T		186	300	predation	T-T		186	300	predation	T		186	300	predation	T		186	300	predation	T		186	300	predation	T		186	300	predation	T		Burger, 1980	Burger, 1981b
186	301	predation	T		186	301	predation	T		186	301	predation	T		186	301	predation	T-T		186	301	predation	T		186	301	predation	T		186	301	predation	T		186	301	predation	T		186	301	predation	T		Burger, 1980	Burger & Kirwan, 2020
186	303	predation	T		186	303	predation	T		186	303	predation	T		186	303	predation	T-T		186	303	predation	T		186	303	predation	T		186	303	predation	T		186	303	predation	T		186	303	predation	T		Blankley, 1982
186	306	predation	T		186	306	predation	T		186	306	predation	T		186	306	predation	T-T		186	306	predation	T		186	306	predation	T		186	306	predation	T		186	306	predation	T		186	306	predation	T		Burger, 1980	Burger, 1981b
186	308	herbivory	T		186	308	herbivory	T		186	308	herbivory	T		186	308	herbivory	T-T		186	308	herbivory	T		186	308	herbivory	T		186	308	herbivory	T		186	308	herbivory	T		186	308	herbivory	T		Burger, 1980	Blankley, 1982
186	309	predation	T		186	309	predation	T		186	309	predation	T		186	309	predation	T-T		186	309	predation	T		186	309	predation	T		186	309	predation	T		186	309	predation	T		186	309	predation	T		Burger, 1980	Blankley, 1982
186	311	predation	T		186	311	predation	T		186	311	predation	T		186	311	predation	T-T		186	311	predation	T		186	311	predation	T		186	311	predation	T		186	311	predation	T		186	311	predation	T		Burger & Kirwan, 2020
186	312	herbivory	T		186	312	herbivory	T		186	312	herbivory	T		186	312	herbivory	T-T		186	312	herbivory	T		186	312	herbivory	T		186	312	herbivory	T		186	312	herbivory	T		186	312	herbivory	T		Burger, 1979	Burger, 1980	Burger, 1981b
186	317	predation	M		186	317	predation	M		186	317	predation	M		186	317	predation	M		186	317	predation	M		186	317	predation	M		186	317	predation	M		186	317	predation	M		186	317	predation	M		Burger, 1980	Burger & Kirwan, 2020
186	318	predation	M		186	318	predation	M		186	318	predation	M		186	318	predation	M		186	318	predation	M		186	318	predation	M		186	318	predation	M		186	318	predation	M		186	318	predation	M		Burger & Kirwan, 2020
186	323	predation	T		186	323	predation	T		186	323	predation	T		186	323	predation	T-T		186	323	predation	T		186	323	predation	T		186	323	predation	T		186	323	predation	T		186	323	predation	T		Burger, 1981a	Blankley, 1982
186	325	predation	T		186	325	predation	T		186	325	predation	T		186	325	predation	T-T		186	325	predation	T		186	325	predation	T		186	325	predation	T		186	325	predation	T		186	325	predation	T		Burger, 1981a	Blankley, 1982
186	327	predation	L		186	327	predation	L		186	327	predation	L		186	327	predation	L		186	327	predation	L		186	327	predation	L		186	327	predation	L		186	327	predation	L		186	327	predation	L		Burger & Kirwan, 2020
186	329	predation	T		186	329	predation	T		186	329	predation	T		186	329	predation	T-T		186	329	predation	T		186	329	predation	T		186	329	predation	T		186	329	predation	T		186	329	predation	T		Burger, 1979
186	330	herbivory	T		186	330	herbivory	T		186	330	herbivory	T		186	330	herbivory	T-T		186	330	herbivory	T		186	330	herbivory	T		186	330	herbivory	T		186	330	herbivory	T		186	330	herbivory	T		Burger, 1980	Blankley, 1982
186	332	herbivory	T		186	332	herbivory	T		186	332	herbivory	T		186	332	herbivory	T-T		186	332	herbivory	T		186	332	herbivory	T		186	332	herbivory	T		186	332	herbivory	T		186	332	herbivory	T		Blankley, 1982
186	335	herbivory	T		186	335	herbivory	T		186	335	herbivory	T		186	335	herbivory	T-T		186	335	herbivory	T		186	335	herbivory	T		186	335	herbivory	T		186	335	herbivory	T		186	335	herbivory	T		Burger, 1980
186	336	detritivory	L		186	336	detritivory	L		186	336	detritivory	L		186	336	detritivory	L		186	336	detritivory	L		186	336	detritivory	L		186	336	detritivory	L		186	336	detritivory	L		186	336	detritivory	L		Burger, 1980	Burger, 1981a	Blankley, 1982
186	339	predation	L		186	339	predation	L		186	339	predation	L		186	339	predation	L		186	339	predation	L		186	339	predation	L		186	339	predation	L		186	339	predation	L		186	339	predation	L		Burger, 1980
186	345	predation	L		186	345	predation	L		186	345	predation	L		186	345	predation	L		186	345	predation	L		186	345	predation	L		186	345	predation	L		186	345	predation	L		186	345	predation	L		Blankley, 1982
186	349	predation	T		186	349	predation	T		186	349	predation	T		186	349	predation	T-T		186	349	predation	T		186	349	predation	T		186	349	predation	T		186	349	predation	T		186	349	predation	T		Favero, 1996
186	350	predation	L		186	350	predation	L		186	350	predation	L		186	350	predation	L		186	350	predation	L												186	350	predation	L							Burger, 1980	Blankley, 1982
186	351	predation	L		186	351	predation	L		186	351	predation	L		186	351	predation	L		186	351	predation	L		186	351	predation	L		186	351	predation	L		186	351	predation	L							Burger, 1980	Burger, 1981a	Blankley, 1982
186	353	predation	L		186	353	predation	L		186	353	predation	L		186	353	predation	L		186	353	predation	L		186	353	predation	L		186	353	predation	L		186	353	predation	L		186	353	predation	L		Burger & Kirwan, 2020
186	360	detritivory	L		186	360	detritivory	L		186	360	detritivory	L		186	360	detritivory	L		186	360	detritivory	L		186	360	detritivory	L		186	360	detritivory	L		186	360	detritivory	L		186	360	detritivory	L		Burger, 1980
186	362	predation	L		186	362	predation	L		186	362	predation	L		186	362	predation	L		186	362	predation	L		186	362	predation	L		186	362	predation	L		186	362	predation	L		186	362	predation	L		Burger, 1980	Burger, 1981a
186	363	detritivory	L		186	363	predation	L		186	363	predation	L							186	363	predation	L		186	363	predation	L		186	363	predation	L		186	363	predation	L		186	363	predation	L		Blankley, 1982
186	364	predation	L		186	364	predation	L		186	364	predation	L		186	364	predation	L		186	364	predation	L		186	364	predation	L		186	364	predation	L		186	364	predation	L		186	364	predation	L		Blankley, 1982
192	186	predation	L		192	186	predation	L		192	186	predation	L		192	186	predation	L		192	186	predation	L		192	186	predation	L		192	186	predation	L		192	186	predation	L		192	186	predation	L		Burger, 1980	Blankley, 1982
192	224	predation	L		192	224	predation	L		192	224	predation	L		192	224	predation	L		192	224	predation	L		192	224	predation	L		192	224	predation	L		192	224	predation	L		192	224	predation	L		Hunter, 1991
192	295	detritivory	L							192	295	detritivory	L		192	295	detritivory	L		192	295	detritivory	L		192	295	detritivory	L																	Burger, 1979
192	306	predation	T		192	306	predation	T		192	306	predation	T		192	306	predation	T		192	306	predation	T		192	306	predation	T		192	306	predation	T		192	306	predation	T		192	306	predation	T		Furness et al., 2020
192	317	predation	M		192	317	predation	M		192	317	predation	M		192	317	predation	M		192	317	predation	M		192	317	predation	M		192	317	predation	M		192	317	predation	M		192	317	predation	M		Furness et al., 2020
192	336	detritivory	L		192	336	detritivory	L		192	336	detritivory	L		192	336	detritivory	L		192	336	detritivory	L		192	336	detritivory	L		192	336	detritivory	L		192	336	detritivory	L		192	336	detritivory	L		Furness et al., 2020	Blankley, 1982
192	353	predation	L		192	353	predation	L		192	353	predation	L		192	353	predation	L		192	353	predation	L		192	353	predation	L		192	353	predation	L		192	353	predation	L		192	353	predation	L		Furness et al., 2020
192	360	predation	M		192	360	predation	M		192	360	predation	M		192	360	predation	M		192	360	predation	M		192	360	predation	M		192	360	predation	M		192	360	predation	M							Burger, 1980	Blankley, 1982
193	186	predation	L		193	186	predation	L		193	186	predation	L		193	186	predation	L		193	186	predation	L		193	186	predation	L		193	186	predation	L		193	186	predation	L							Burger & Kirwan, 2020
224	306	predation	M		224	306	predation	M		224	306	predation	M							224	306	predation	M		224	306	predation	M		224	306	predation	M		224	306	predation	M		224	306	predation	M		Blankley, 1982	Crafford & Scholtz, 1987
224	317	predation	M		224	317	predation	M		224	317	predation	M							224	317	predation	M		224	317	predation	M		224	317	predation	M		224	317	predation	M		224	317	predation	M		Blankley, 1982	Crafford & Scholtz, 1987
225	306	predation	M		225	306	predation	M		225	306	predation	M		225	306	predation	M		225	306	predation	M		225	306	predation	M		225	306	predation	M												Blankley, 1982
225	317	predation	M		225	317	predation	M		225	317	predation	M		225	317	predation	M		225	317	predation	M		225	317	predation	M		225	317	predation	M												Blankley, 1982
225	318	predation	M		225	318	predation	M		225	318	predation	M		225	318	predation	M		225	318	predation	M		225	318	predation	M		225	318	predation	M												Blankley, 1982
226	306	predation	M		226	306	predation	M		226	306	predation	M		226	306	predation	M		226	306	predation	M		226	306	predation	M		226	306	predation	M		226	306	predation	M		226	306	predation	M		Blankley, 1982
226	317	predation	M		226	317	predation	M		226	317	predation	M		226	317	predation	M		226	317	predation	M		226	317	predation	M		226	317	predation	M		226	317	predation	M		226	317	predation	M		Blankley, 1982
226	318	predation	M		226	318	predation	M		226	318	predation	M		226	318	predation	M		226	318	predation	M		226	318	predation	M		226	318	predation	M		226	318	predation	M		226	318	predation	M		Blankley, 1982	Blankley & Branch, 1985
227	306	predation	M		227	306	predation	M		227	306	predation	M		227	306	predation	M		227	306	predation	M		227	306	predation	M		227	306	predation	M		227	306	predation	M		227	306	predation	M		Blankley & Branch, 1985
227	317	predation	M		227	317	predation	M		227	317	predation	M		227	317	predation	M		227	317	predation	M		227	317	predation	M		227	317	predation	M		227	317	predation	M		227	317	predation	M		Blankley, 1982
227	318	predation	M		227	318	predation	M		227	318	predation	M		227	318	predation	M		227	318	predation	M		227	318	predation	M		227	318	predation	M		227	318	predation	M		227	318	predation	M		Blankley, 1982
228	317	predation	M		228	317	predation	M		228	317	predation	M		228	317	predation	M		228	317	predation	M							228	317	predation	M		228	317	predation	M							Blankley, 1982
291	186	predation	L																	291	186	predation	L																						Burger, 1980	van Aarde, 1980
292	224	predation	M		292	224	predation	M		292	224	predation	M							292	224	predation	M		292	224	predation	M		292	224	predation	M		292	224	predation	M		292	224	predation	M		Ryan & Bester, 2008
292	226	predation	L		292	226	predation	L		292	226	predation	L							292	226	predation	L		292	226	predation	L		292	226	predation	L		292	226	predation	L		292	226	predation	L		Ryan & Bester, 2008
292	306	predation	M		292	306	predation	M		292	306	predation	M							292	306	predation	M		292	306	predation	M		292	306	predation	M		292	306	predation	M		292	306	predation	M		Makhado, 2002	Ryan & Bester, 2008
292	317	predation	M		292	317	predation	M		292	317	predation	M							292	317	predation	M		292	317	predation	M		292	317	predation	M		292	317	predation	M		292	317	predation	M		Makhado, 2002
292	360	predation	M		292	360	predation	M		292	360	predation	M							292	360	predation	M		292	360	predation	M		292	360	predation	M		292	360	predation	M		292	360	predation	M		Ryan & Bester, 2008
293	306	predation	M		293	306	predation	M		293	306	predation	M							293	306	predation	M		293	306	predation	M		293	306	predation	M		293	306	predation	M		293	306	predation	M		Common knowledge
293	317	predation	M		293	317	predation	M		293	317	predation	M							293	317	predation	M		293	317	predation	M		293	317	predation	M		293	317	predation	M		293	317	predation	M		Common knowledge
294	306	predation	M		294	306	predation	M		294	306	predation	M							294	306	predation	M		294	306	predation	M		294	306	predation	M		294	306	predation	M		294	306	predation	M		Common knowledge
295	224	predation	L							295	224	predation	L																																Cooper, 2008
295	292	predation	L							295	292	predation	L																																Cooper, 2008
295	293	predation	L							295	293	predation	L																																Cooper, 2008
295	294	predation	L							295	294	predation	L																																Cooper, 2008
295	360	predation	L							295	360	predation	L																																Cooper, 2008
295	363	predation	L							295	363	predation	L																																Cooper, 2008
297	336	detritivory	T		297	336	detritivory	T		297	336	detritivory	T		297	336	detritivory	T-T		297	336	detritivory	T		297	336	detritivory	T		297	336	detritivory	T		297	336	detritivory	T		297	336	detritivory	T		Blankley, 1982
298	336	detritivory	T		298	336	detritivory	T		298	336	detritivory	T		298	336	detritivory	T-T		298	336	detritivory	T		298	336	detritivory	T		298	336	detritivory	T		298	336	detritivory	T		298	336	detritivory	T		Crafford et al., 1986
299	336	detritivory	T		299	336	detritivory	T		299	336	detritivory	T		299	336	detritivory	T-T		299	336	detritivory	T		299	336	detritivory	T		299	336	detritivory	T		299	336	detritivory	T		299	336	detritivory	T		Clay & Moreby, 1970
300	297	predation	T		300	297	predation	T		300	297	predation	T		300	297	predation	T-T		300	297	predation	T		300	297	predation	T		300	297	predation	T		300	297	predation	T		300	297	predation	T		Adams & Klages, 1987	Ryan & Bester, 2008	Burger & Kirwan, 2020
300	298	predation	T		300	298	predation	T		300	298	predation	T		300	298	predation	T-T		300	298	predation	T		300	298	predation	T		300	298	predation	T		300	298	predation	T		300	298	predation	T		Adams & Klages, 1987	Ryan & Bester, 2008	Burger & Kirwan, 2020
300	299	predation	T		300	299	predation	T		300	299	predation	T		300	299	predation	T-T		300	299	predation	T		300	299	predation	T		300	299	predation	T		300	299	predation	T		300	299	predation	T		Brown & Klages, 1987	Brown et al., 1990	Ryan & Bester, 2008
300	301	predation	T		300	301	predation	T		300	301	predation	T		300	301	predation	T-T		300	301	predation	T		300	301	predation	T		300	301	predation	T		300	301	predation	T		300	301	predation	T		Burger & Kirwan, 2020
300	309	predation	T		300	309	predation	T		300	309	predation	T		300	309	predation	T-T		300	309	predation	T		300	309	predation	T		300	309	predation	T		300	309	predation	T		300	309	predation	T		Burger & Kirwan, 2020
300	323	predation	T		300	323	predation	T		300	323	predation	T		300	323	predation	T-T		300	323	predation	T		300	323	predation	T		300	323	predation	T		300	323	predation	T		300	323	predation	T		Brown et al., 1990	Crawford et al., 2003	Ryan & Bester, 2008	Burger & Kirwan, 2020
300	327	predation	T		300	327	predation	T		300	327	predation	T		300	327	predation	T-T		300	327	predation	T		300	327	predation	T		300	327	predation	T		300	327	predation	T		300	327	predation	T		Brown et al., 1990	Crawford et al., 2003	Ryan & Bester, 2008	Burger & Kirwan, 2020
300	329	predation	T		300	329	predation	T		300	329	predation	T		300	329	predation	T-T		300	329	predation	T		300	329	predation	T		300	329	predation	T		300	329	predation	T		300	329	predation	T		Burger & Kirwan, 2020
301	335	herbivory	T		301	335	herbivory	T		301	335	herbivory	T		301	335	herbivory	T		301	335	herbivory	T		301	335	herbivory	T		301	335	herbivory	T		301	335	herbivory	T		301	335	herbivory	T		Blankley & Branch, 1985
350	336	detritivory	L		350	336	detritivory	L		350	336	detritivory	L		350	336	detritivory	L		350	336	detritivory	L												350	336	detritivory	L							Burger, 1979
353	317	predation	M		353	317	predation	M		353	317	predation	M		353	317	predation	M		353	317	predation	M		353	317	predation	M		353	317	predation	M		353	317	predation	M		353	317	predation	M		Common knowledge
360	306	predation	M		360	306	predation	M		360	306	predation	M		360	306	predation	M		360	306	predation	M		360	306	predation	M		360	306	predation	M		360	306	predation	M		360	306	predation	M		Common knowledge
360	317	predation	M		360	317	predation	M		360	317	predation	M		360	317	predation	M		360	317	predation	M		360	317	predation	M		360	317	predation	M		360	317	predation	M		360	317	predation	M		Common knowledge
360	318	predation	M		360	318	predation	M		360	318	predation	M		360	318	predation	M		360	318	predation	M		360	318	predation	M		360	318	predation	M		360	318	predation	M		360	318	predation	M		Common knowledge
363	224	predation	M		363	224	predation	M		363	224	predation	M							363	224	predation	M		363	224	predation	M		363	224	predation	M		363	224	predation	M		363	224	predation	M		Common knowledge
363	226	predation	M		363	226	predation	M		363	226	predation	M							363	226	predation	M		363	226	predation	M		363	226	predation	M		363	226	predation	M		363	226	predation	M		Common knowledge
363	306	predation	M		363	306	predation	M		363	306	predation	M							363	306	predation	M		363	306	predation	M		363	306	predation	M		363	306	predation	M		363	306	predation	M		Common knowledge
363	317	predation	M		363	317	predation	M		363	317	predation	M							363	317	predation	M		363	317	predation	M		363	317	predation	M		363	317	predation	M		363	317	predation	M		Common knowledge
363	360	predation	M		363	360	predation	M		363	360	predation	M							363	360	predation	M		363	360	predation	M		363	360	predation	M		363	360	predation	M		363	360	predation	M		Common knowledge
186	369	predation	T																																186	369	predation	T		186	369	predation	T		Duffy et al., 2017
369	336	detritivory	T																																369	336	detritivory	T		369	336	detritivory	T		Common knowledge
E
115					104					112					86					107					98					96					102					89
NB
The links between sheathbill and seabirds (186–224-2228, 351, 353) are categorized as predation.
However, they might be seen differently, e.g. as parasitism, when sheathbill
eats their food, exploitative competition, or detritivory–even perhaps as a
kind of social interaction.
This is a general problem, because a link often is several links.

## Sheet: 3 World's worst weeds
Supplementary Material 3. List of future weed and pest invaders and their potential interactions with the sheathbill (Chionis minor).
The list of aliens from Duffy et al., 2017(a)	Common name	Presence/absence – Climate change	Climate filter: 0, absence; 1, presence	Presence/absence – human transport	Human filter: 0, human introduction; 1, natural/unintentional	Presence/absence – mostly due to a lack of hosts	Biotic-establishment filter: 0, not possible; 1, possible	Presence /absence as sheathbill alter	Sheathbill interaction filter: 0, no potential interaction; 1, potential interaction
Acacia mearnsii	Black Wattle	Future Marion climate too cold for this species	0
Achatina fulica	Giant African Land Snail	Future Marion climate too cold for this species	0
Acridotheres tristis	Mynah, bird	Future Marion climate too cold for this species	0
Aedes albopictus	Tiger Mosquito	Future Marion climate too cold for this species	0
Anopheles quadrimaculatus	Common Malaria Mosquito	Future Marion climate too cold for this species	0
Anoplolepis gracilipes	Yellow Crazy Ant	Future Marion climate too cold for this species	0
Ardisia elliptica	Coralberry	Future Marion climate too cold for this species	0
Boiga irregularis	Brown Tree Snake	Future Marion climate too cold for this species	0
Cecropia peltata	Trumpet Tree	Future Marion climate too cold for this species	0
Chromolaena odorata	Siam Weed	Future Marion climate too cold for this species	0
Cinchona pubescens	Red Cinchona, tree	Future Marion climate too cold for this species	0
Clidemia hirta	Soapbush	Future Marion climate too cold for this species	0
Culex quinquefasciatus	Southern House Mosquito	Future Marion climate too cold for this species	0
Eleutherodactylus coqui	Coqui, frog	Future Marion climate too cold for this species	0
Euglandina rosea	Rosy Wolfsnail	Future Marion climate too cold for this species	0
Euphorbia esula	Green Spurge, plant	Future Marion climate too cold for this species	0
Herpestes auropunctatus	Small Indian Mongoose	Future Marion climate too cold for this species	0
Hiptage benghalensis	Hiptage, liana	Future Marion climate too cold for this species	0
Imperata cylindrica	Cogon Grass	Future Marion climate too cold for this species	0
Lantana camara	Common Lantana, plant	Future Marion climate too cold for this species	0
Leucaena leucocephala	White Leadtree	Future Marion climate too cold for this species	0
Linepithema humile	Argentine Ant	Future Marion climate too cold for this species	0
Macaca fascicularis	Crab-eating Macaque	Future Marion climate too cold for this species	0
Miconia calvescens	Velvet Tree	Future Marion climate too cold for this species	0
Mikania micrantha	Bitter Vine	Future Marion climate too cold for this species	0
Mimosa pigra	Giant Sensitive Tree	Future Marion climate too cold for this species	0
Opuntia stricta	Erect Prickly Pear	Future Marion climate too cold for this species	0
Pheidole megacephala	Coastal Brown Ant	Future Marion climate too cold for this species	0
Pinus pinaster	Maritime Pine	Future Marion climate too cold for this species	0
Prosopis glandulosa	Honey Mesquite, tree	Future Marion climate too cold for this species	0
Psidium cattleianum	Cattley Guava	Future Marion climate too cold for this species	0
Pueraria montana	Kudzu, plant	Future Marion climate too cold for this species	0
Pycnonotus cafer	Red-vented Bulbul	Future Marion climate too cold for this species	0
Rhinella marina	Cane Toad	Future Marion climate too cold for this species	0
Rubus ellipticus	Golden Evergreen Raspberry	Future Marion climate too cold for this species	0
Schinus terebinthifolius	Brazilian Peppertree	Future Marion climate too cold for this species	0
Sciurus carolinensis	Eastern Grey Squirrel	Future Marion climate too cold for this species	0
Solenopsis invicta	Fire Ant	Future Marion climate too cold for this species	0
Spathodea campanulata	African Tulip Tree	Future Marion climate too cold for this species	0
Sphagneticola trilobata	Wedelia, plant	Future Marion climate too cold for this species	0
Tamarix ramosissima	Tamarisk	Future Marion climate too cold for this species	0
Trachemys scripta elegans	Red-eared Terrapin, turtle	Future Marion climate too cold for this species	0
Trichosurus vulpecula	Brush-tailed Possum	Future Marion climate too cold for this species	0
Wasmannia auropunctata	Little Fire Ant	Future Marion climate too cold for this species	0
Capra hircus	Domesticated Goat	Survived on Auckland Island	1	Only by human intentional introduction	0
Cervus elaphus	Red Deer	Can survive in mid-Norway	1	Only by human intentional introduction	0
Felis catus	House Cat	Future Marion climate suitable this species	1	Only by human intentional introduction	0
Lithobates catesbeianus	American Bullfrog	Future Marion climate suitable this species	1	Only by human intentional introduction	0
Mustela erminea	Stoat, Short-tailed Weasel	Future Marion climate suitable this species	1	Only by human intentional introduction	0
Myocastor coypus	Nutria, rodent	Future Marion climate suitable this species	1	Only by human intentional introduction	0
Oryctolagus cuniculus	European Rabbit	Future Marion climate suitable this species	1	Only by human intentional introduction	0
Sus scrofa	Boar / Pig	Pigs have been present on Île des Cochons	1	Only by human intentional introduction	0
Vulpes vulpes	Red Fox	Future Marion climate suitable this species	1	Only by human intentional introduction	0
Rattus rattus	Black Rat	Future Marion climate suitable this species	1	Unintentional human dispersal/quarantine	0
Mus musculus	House Mouse	Future Marion climate suitable this species/already present	1	Unintentional human dispersal/quarantine	0
Cryphonectria parasitica	Chestnut Blight, fungus	Future Marion climate suitable this species	1	Natural dispersal	1	Pathogen on Castanea and other woody species, probably no future woody host	0
Ophiostoma ulmi	Dutch Elm Disease Fungus	Future Marion climate suitable this species	1	Natural dispersal	1	Probably no future host	0
Lymantria dispar	Gipsy Moth	Future Marion climate suitable this species	1	Natural dispersal	1	Probably no future host trees	0
Arundo donax	Elephant Grass	Future Marion climate suitable this species	1	Natural dispersal	1	Vegetative reproduction besides potential sexual reproduction	1	No record of sheathbill as a land herbivore	0
Fallopia japonica	Asian Knotweed	Future Marion climate suitable this species	1	Natural dispersal	1	Vegetative reproduction besides potential sexual reproduction	1	No record of sheathbill as a land herbivore	0
Hedychium gardnerianum	Ginger Lily	Future Marion climate suitable this species	1	Natural dispersal	1	Vegetative reproduction besides potential sexual reproduction	1	No record of sheathbill as a land herbivore	0
Lythrum salicaria	Purple Loosestrife, plant	Future Marion climate suitable this species	1	Natural dispersal	1	Vegetative reproduction besides potential sexual reproduction	1	No record of sheathbill as a land herbivore	0
Melaleuca quinquenervia	Broad-leaved Paperbark	Future Marion climate suitable this species	1	Natural dispersal	1	Vegetative reproduction besides potential sexual reproduction	1	No record of sheathbill as a land herbivore	0
Morella faya	Fire Tree	Future Marion climate suitable this species	1	Natural dispersal	1	Vegetative reproduction besides potential sexual reproduction	1	No record of sheathbill as a land herbivore	0
Spartina anglica / Sporobolus anglicus	Common Cordgrass	Future Marion climate suitable this species	1	Natural dispersal	1	Vegetative reproduction besides potential sexual reproduction	1	No record of sheathbill as a land herbivore	0
Ulex europaeus	Gorse, plant	Future Marion climate suitable this species	1	Natural dispersal	1	Vegetative reproduction besides potential sexual reproduction	1	No record of sheathbill as a land herbivore	0
Phytophthora cinnamomi	Die-back Mould	Future Marion climate suitable this species	1	Natural or untentional human dispersal	1	Many known hosts	1	No potential trophic interaction with sheathbill	0
Sturnus vulgaris	Starling	Future Marion climate suitable this species	1	Migrant/vagrant	1	Omnivore	1	No potential trophic interaction with sheathbill	0
Vespula vulgaris	Common Wasp	Future Marion climate suitable this species	1	Unintentional human dispersal	1	Omnivore	1	No potential trophic interaction with sheathbill	0
Climate filter	Potential invaders facilitated by climate change live today in temperate regions or on other sub-Antarctic islands (weeds in some cases also cold-adapted).
Human filter	These large vertebrates are only considered as potential invaders, if they are introduced by humans – intentionally or by avoidance of any quarantine measures.
Biotic-establishment filter	No potential hosts.
Sheathbill interaction filter	There are no records of sheathbill eating green land plant parts, and no expected interactions with Die-back Mould, Starling, and Common Wasp.
Protocol
1. Duffy et al. (2017) reduced the list of the 100 World's worst aliens to 69 species.
2. I used a "climate filter" to reduce this list of 69 species to 25 species, which have the potential to live on a future warmer and drier Marion.
3. Then I used a "human filter" to reduce this list of 25 species to 14 species, which have the potential to reach a future Marion unassisted by humans.
4. Then I used a "biotic-establishment filter" to reduce this list of 14 species to 11 species, which have the potential to establish on a future Marion.
5. Then I used a "sheathbill interaction filter" to reduce this list of 11 species to zero species, which have the potential to interact with the sheathbill on a future Marion.
6. Thus, no future invader is expected to establish any interactions with the sheathbill.
(a) Duffy, G. A., Coetzee, B. W. T., Latombe, G., Akerman, A. H., McGeoch, M. A., & Chown, S. L. (2017). Barriers to globally invasive species are weakening across the Antarctic. Diversity and Distributions, 23, 982-996.

## Sheet: 4 Cold-adapted species
Supplementary Material 4. List of future cold-adapted invaders and their potential interactions with the sheathbill (Chionis minor). L, land; T, tidal.
The list of cold-adapted species from Duffy et al. 2017(a)	Common name	Presence/absence – Climate change	Climate filter: 0, absence; 1, presence	Presence/absence – human transport	Human filter: 0, human introduction; 1, natural/unintentional	Presence/absence – mostly due to a lack of hosts	Biotic-establishment filter: 0, not possible; 1, possible	Presence /absence as sheathbill alter	Sheathbill interaction filter: 0, no potential interaction; 1, potential interaction
Brachycaudus helichrysi	Leaf Curl Plum Aphid	Future Marion climate suitable this species	1	Unintentional human dispersal	1	Probably no future host	0
Myzus persicae	Green Peach Aphid	Future Marion climate suitable this species	1	Natural or untentional human dispersal	1	Probably no future host	0
Agrostis stolonifera	Creeping Bent, grass	Future Marion climate suitable this species/already present	1	Natural or untentional human dispersal	1	Already present	1	No interaction with the sheathbill	0
Agrotis ipsilon	Ipsilon Dart, moth	Future Marion climate suitable this species/already present	1	Natural dispersal	1	Already present	1	No interaction with the sheathbill	0
Cerastium fontanum	Starweed	Future Marion climate suitable this species/already present	1	Natural or untentional human dispersal	1	Already present	1	No interaction with the sheathbill	0
Fannia canicularis	Lesser House Fly	Future Marion climate suitable this species/already present	1	Natural or untentional human dispersal	1	Already present	1	No interaction with the sheathbill	0
Festuca rubra	Red Fescue, grass	Future Marion climate suitable this species/already present	1	Natural or untentional human dispersal	1	Already present	1	No interaction with the sheathbill	0
Plutella xylostella	Diamond-back Moth	Future Marion climate suitable this species/already present	1	Natural dispersal	1	Already present	1	No interaction with the sheathbill	0
Poa annua	Annual Meadow Grass	Future Marion climate suitable this species/already present	1	Natural or untentional human dispersal	1	Already present	1	No interaction with the sheathbill	0
Poa pratensis	Blue Grass	Future Marion climate suitable this species/already present	1	Natural or untentional human dispersal	1	Already present	1	No interaction with the sheathbill	0
Rhopalosiphum padi	Bird Cherry-Oat Aphid	Future Marion climate suitable this species/already present	1	Unintentional human dispersal	1	Already present	1	No interaction with the sheathbill	0
Rumex acetosella	Red Sorrel, plant	Future Marion climate suitable this species/already present	1	Natural or untentional human dispersal	1	Already present	1	No interaction with the sheathbill	0
Sagina procumbens	Procumbent Pearlweed	Future Marion climate suitable this species/already present	1	Natural or untentional human dispersal	1	Already present	1	No interaction with the sheathbill	0
Stellaria media	Chickweed	Future Marion climate suitable this species/already present	1	Natural or untentional human dispersal	1	Already present	1	No interaction with the sheathbill	0
Agrostis capillaris	Common Bent, grass	Future Marion climate suitable this species	1	Natural or untentional human dispersal	1	Vegetative reproduction besides potential sexual reproduction	1	No record of sheathbill as a land herbivore	0
Anthoxanthum odoratum	Sweet Vernal Grass	Future Marion climate suitable this species	1	Natural or untentional human dispersal	1	Vegetative reproduction besides potential sexual reproduction	1	No record of sheathbill as a land herbivore	0
Aulacorthum solani	Glasshouse Potato Aphid	Future Marion climate suitable this species	1	Unintentional human dispersal	1	Host generalist	1	No potential trophic interaction with sheathbill	0
Holcus lanatus	Meadow Soft Grass	Future Marion climate suitable this species	1	Natural or untentional human dispersal	1	Vegetative reproduction besides potential sexual reproduction	1	No record of sheathbill as a land herbivore	0
Neomyzus circumflexus	Crescent-marked Lily Aphid	Future Marion climate suitable this species	1	Unintentional human dispersal	1	Host generalist	1	No potential trophic interaction with sheathbill	0
Senecio vulgaris	Groundsel, plant	Future Marion climate suitable this species	1	Natural or untentional human dispersal	1	Vegetative reproduction besides potential sexual reproduction	1	No record of sheathbill as a land herbivore	0
Taraxacum officinale	Dandelion	Future Marion climate suitable this species	1	Natural or untentional human dispersal	1	Pathenogenesis	1	No record of sheathbill as a land herbivore	0
Trifolium repens	White Clover	Future Marion climate suitable this species	1	Natural or untentional human dispersal	1	Vegetative reproduction besides potential sexual reproduction	1	No record of sheathbill as a land herbivore	0
Vulpia bromoides	Squirrel-tailed Fescue, grass	Future Marion climate suitable this species	1	Natural dispersal	1	Vegetative reproduction besides potential sexual reproduction	1	No record of sheathbill as a land herbivore	0
Fucellia tergina	Seaweed Fly	Future Marion climate suitable this species	1	Natural or untentional human dispersal	1	Generalist	1	Larvae may be a potential food item for the sheathbill	1
Climate filter	Potential invaders live already today in cold regions on other sub-Antarctic islands.
Human filter	These are only considered as potential invaders, if they are introduced by humans – by avoidance of any quarantine measures.
Biotic-establishment filter	No potential hosts.
Sheathbill interaction filter	There are no records of sheathbill eating green land plant parts, and no expected interactions with aphids.
Protocol
1. Duffy et al. (2017) included 24 cold-adapted species, which all could reach Marion with or without human assistance.
2. Then I used a "biotic-establishment filter" to reduce this list of 24 species to 22 species, which have the potential to establish on a future Marion.
5. Then I used a "sheathbill interaction filter" to reduce this list of 22 species to one species, which have the potential to interact with the sheathbill on a future Marion.
6. Thus, only one species, Fucellia tergina, is expected to establish any interaction with the sheathbill.
(a) Duffy, G. A., Coetzee, B. W. T., Latombe, G., Akerman, A. H., McGeoch, M. A., & Chown, S. L. (2017). Barriers to globally invasive species are weakening across the Antarctic. Diversity and Distributions, 23, 982-996.
New interaction
186	Chionis	minor	369	Fucellia	tergina	predation	L, T
369	Fucellia	tergina	336	detritus		detritivory	L, T

## Sheet: References to Suppl. Mat. 1-4
REFERENCES
Adams, N. J., & Klages, N. T. (1987). Seasonal variation in the diet of the king penguin (Aptenodytes patagonicus) at sub-Antarctic Marion Island. Journal of Zoology, 212, 303-324. https://doi.org/10.1111/j.1469-7998.1987.tb05992.x
Bánki, O. et al. (2011). Catalogue of Life Checklist. GBIF, http://www.catalogueoflife.org/
Barendse, J., & Chown, S. L. (2001). Abundance and seasonality of mid-altitude fellfield arthropods from Marion Island. Polar Biology, 24, 73-82. https://doi.org/12048/10.1007/s003000000172
Berlingerio, M., Coscia, M., Giannotti, F., Monreale, A., & Pedreschi, D. (2011). Foundations of multidimensional network analysis. 2011 International Conference on Advances in Social Networks Analysis and Mining (pp. 485-489 & 490-494).
Blanco, G., Laiolo, P., & Fargallo, J. A. (2014). Linking environmental stress, feeding-shifts and the ‘island syndrome’: A nutritional challenge hypothesis. Population Ecology, 56, 203-216. https:/doi.org/10.1007/s10144-013-0404-3
Blankley, W. O. (1982). The intertidal and shallow subtidal food web of Sub-Antarctic Marion Island. MSc. thesis. Cape Town: University of Cape Town.
Blankley, W. O., & Branch, G. M. (1985). Ecology of the limpet Nacella delesserti (Philippi) at Marion Island in the sub-Antarctic southern ocean. Journal of Experimental Marine Biology and Ecology, 92, 259-281. https://doi.org/10.1016/0022-0981(85)90099-1
Brown, C. R., & Klages, N. T. (1987). Seasonal and annual variation in diets of Macaroni (Eudyptes chrysolophus chrysolophus) and Southern Rockhopper (E. chrysocome chrysocome) penguins at sub-Antarctic Marion Island. Journal of Zoology, 212, 7-28. https://doi.org/10.1111/j.1469-7998.1987.tb05111.x
Brown, C. R., Klages, N. T., & Adams, N. J. (1990). Short and medium-term variation in the diets of penguins at Marion Island. South African Journal of Antarctic Research, 20, 13-20. http://hdl.handle.net/123456789/26243
Burger, A. E. (1979). Breeding biology, moult and survival of lesser sheathbills Chionis minor at Marion Island. Ardea, 67, 1-14.
Burger, A. E. (1980). Behavioural ecology of lesser sheathbills Chionis minor at Marion Island. PhD. thesis. Cape Town: University of Cape Town.
Burger, A. E. (1981a). Food and foraging behaviour of lesser sheathbills at Marion Island. Ardea, 69, 167-180.
Burger, A. E. (1981b). Time budgets, energy needs and kleptoparasitism in breeding lesser sheathbills (Chionis minor). Condor, 83, 106-112. https://doi.org/10.2307/1367416
Burger, A. E. (1984). Winter territoriality in lesser sheathbills on breeding grounds at Marion Island. Wilson Bulletin, 96, 20-33. https://www.jstor.org/stable/4161868
Burger, A. E., & Kirwan, G. M. (2020). Black-faced Sheathbill (Chionis minor), version 1.0. In J. del Hoyo, A. Elliott, J. Sargatal, D. A. Christie, & E. de Juana (Eds.), Birds of the World. Ithaca: Cornell Lab of Ornithology.
Burt, R. S. (1992). Structural holes. Cambridge, MA: Harvard University Press.
Chown, S. L. (1989). Habitat use and diet as biogeograhic indicators for subantarctic Ectemnorhinini (Coleoptera: Curculionidae). Antarctic Science, 1, 23-30. https://doi.org/10.1017/S0954102089000052
Chown, S. L., McGeoch, M. A., & Marshall, D. J. (2002). Diversity and conservation of invertebrates on the sub-Antarctic Prince Edward Islands. African Entomology, 10, 67-82.
Clay, T., & Moreby, C. (1970). Mallophaga and Anoplura of subantarctic islands. Pacific Insects Monographs, 23, 216-220.
Cooper, J. (2008). Human history. In S. L. Chown, & P. W. Froneman (Eds.), Prince Edward Islands: Land-sea interactions in a changing ecosystem (pp. 331-350). Stellenbosch: Sun Press.
Cooper, J., & Headland, R. K. (1991). A history of South African involvement in Antarctica and at the Prince Edward Islands. South African Journal of Antarctic Research, 21, 77-91. http://hdl.handle.net/123456789/2639
Crafford, J. E., & Scholtz, C. H. (1987). Phenology of stranded kelp degradation by the kelp fly Paractora dreuxi mirabilis (Helcomyzidae) at Marion Island. Polar Biology, 7, 289-294.
Crafford, J. E., Scholtz, C. H., & Chown, S. L. (1986). The insects of sub-Antarctic Marion and Prince Edwards Islands, with a bibliography of entomology of the Kerguelen biogeographical province. South African Journal of Antarctic Research, 16, 42-84.
Crafford, R. J. M., Whittington, P. A., & Ryan, P. G. (2009). Recent trends in numbers of four species of penguins at the Prince Edward Islands. African Journal of Marine Science, 31, 419-426. https://doi.org/10.2989/AJMS.2009.31.3.14.1002
Crawford, R. J. M., Cooper, J., Dyer, B. M., Greyling, M. D., Klages, N. T. W., Ryan, P. G., Petersen, S. L., Underhill, L. G., Upfold, L., Wilkinson, W., Villiers, M. S. d., Plessis, S. d., Toit, M. d., Leshoro, T. M., Makhado, A. B., Mason, M. S., Merkle, D., Tshingana, D., Ward, V. L., & Whittington, P. A. (2003). Populations of surface-nesting seabirds at Marion Island, 1994/95–2002/03. Afric…
Duffy, G. A., Coetzee, B. W. T., Latombe, G., Akerman, A. H., McGeoch, M. A., & Chown, S. L. (2017). Barriers to globally invasive species are weakening across the Antarctic. Diversity and Distributions, 23, 982-996. https://doi.org/10.1111/ddi.12593
Favero, M. (1996). Foraging ecology of Pale-faced Sheathbills in colonies of Southern Elephant Seals at King George Island, Antarctica. Journal of Field Ornithology, 67, 292-299.
Furness, R. W., Boesman, P. F. D., & Garcia, E. F. J. (2020). Brown Skua (Stercorarius antarcticus), version 1.0. In J. del Hoyo, A. Elliott, J. Sargatal, D. A. Christie & E. de Juana (Eds.), Birds of the World. Ithaca: Cornell Lab of Ornithology.
Gremmen, N. J. M., Chown, S. L., & Marshall, D. J. (1998). Impact of the introduced grass Agrostis stolonifera on vegetation and soil fauna communities at Marion Island, sub-Antarctic. Biological Conservation, 85, 223-231. https://doi.org/10.1016/S0006-3207(97)00178-X
Greve, M., Mathakutha, R., Steyn, C., & Chown, S. L. (2017). Terrestrial invasions on sub-Antarctic Marion and Prince Edward Islands. Bothalia, 47, a2143. https://doi.org:10.4102/abc.v47i2.2143
Grobler, G. C., Bastos, A. D. S., Treasure, A., & Chown, S. L. (2010). Cryptic species, phylogenetic complexity and evolutionary history of the Ectemnorhinini. Antarctic Science, 23, 211-224. https://doi.org/10.1017/S0954102011000101
Hofmeyr, G. J. G., Bester, M. N., & Jonker, F. C. (1997). Changes in population sizes and distribution of fur seals at Marion Island. Polar Biology, 17, 150-158. https://doi.org/10.1007/s003000050117
Holt, R. D., & Bonsall, M. B. (2017). Apparent competition. Annual Review of Ecology, Evolution, and Systematics, 48, 447-471. https://doi.org/10.1146/annurev-ecolsys-110316-022628
Hunter, S. (1991). The impact of avian predator-scavengers on King Penguin Aptenodytes patagonicus chicks at Marion Island. Ibis, 133, 343-350. https://doi.org/10.1111/j.1474-919X.1991.tb04581.x
Izquierdo-Palma, J., Arizmendi, M. d. C., Lara, C. & Ornelas, J. F. (2021). Forbidden links, trait matching and modularity in plant-hummingbird networks: Are specialized modules characterized by higher phenotypic floral integration? PeerJ, 9:e10974. https://doi.org/10.7717/peerj.10974
Jeannel, R. (1940). Croisier du Bougainville aux iles australes francaises III. Coleopters. Mémoires Museum national d'histoire naturelle. (N.S.), 14, 63-201.
Jones, M. G. W., & Ryan, P. G. (2010). Evidence of mouse attacks on albatross chicks on sub-Antarctic Marion Island. Antarctic Science, 22, 39-42. https://doi.org/10.1017/S0954102009990459
Jost, L. (2006). Entropy and diversity. Oikos, 113, 363-375. https://doi.org/10.1111/j.2006.0030-1299.14714.x
Kearley, G. I. H. (1987). Arctocephalus tropicalis on the Prince Edward Islands. In J. P. Croxall, & R. L. Gentry (Eds.), Status, biology and ecology of fur seals (pp. 61-64). Proceedings of an International Symposium and Workshop, Cambridge, April 1984. NOAA tech. Rep. NMFS 51.
Klok, C. J., & Chown, S. L. (1997). Critical thermal limits, temperature tolerance and water balance of a sub-Antarctic caterpillar, Pringleophaga marioni (Lepidoptera: Tineidae). Journal of Insect Physiology, 43, 685-694. https://doi.org/10.1016/s0022-1910(97)00001-2
Kuschel, G. (1971). Curculionidae. In Van Zinderen Bakker, E. M., Winterbottom, J. M., & Dyer, R. A. (Eds.), Marion and Prince Edward Islands. Report on the South African biological and geological expedition 1965–1966 (pp. 355-359). Cape Town: AA Balkema.
le Roux, P. C., & McGeoch, M. A. (2008). Changes in climate extremes, variability and signature on sub-Antarctic Marion Island. Climatic Change, 86, 309-329. https://doi.org/10.1007/s10584-007-9259-y
Lee, K. E. (1968). Oligochaeta from Subantarctic Islands. Reports of B.A.N.Z. Antarctic Research Expedition, 1929–1931, Series B, Vol. VIII, Part 8, 149-165.
Martín, A. M. G., Dalsgaard, B., & Olesen, J. M. (2010). Centrality measures and the importance of generalists in pollination networks. Ecological Complexity, 7, 36-43. https://doi.org/10.1016/j.ecocom.2009.03.008
Mélice, J.‐L., Lutjeharms, J. R. E., Rouault, M., & Ansorge, I. (2003). Sea‐surface temperatures at the sub‐Antarctic islands Marion and Gough during the past 50 years. South African Journal of Science, 99, 363-366. https://hdl.handle.net/10520/EJC97664
Nel, D. C., Ryan, P. G., & Watkins, B. P. (2002). Seabird mortality in the Patagonian toothfish fishery around the Prince Edward Islands, 1996–2000. Antarctic Science, 14, 151-161. https://doi.org/10.1017/S0954102002000718
Nel, D. C., Taylor, F., Ryan, P. G., & Cooper, J. (2003). Population dynamics of the Wandering Albatross Diomedea exulans at Marion Island: Longline fishing and environmental influences. African Journal of Marine Science, 25, 503-517. https://doi.org/10.2989/18142320309504039
Olesen, J. M., Damgaard, C. F., Fuster, F., Heleno, R. H., Nogales, M., Rumeu, B., Trøjelsgaard, K., Vargas, P., & Traveset, A. (2018). Disclosing the double mutualist role of birds on the Galápagos. Scientific Reports, 8, 57. https://doi.org/10.1038/s41598-017-17592-8
Olesen, J. M., Dupont, Y. L., Bascompte, J., Elberling, H., & Jordano, P. (2011). Missing and forbidden links in mutualistic networks. Proceedings of the Royal Society, Series B, London, 278, 725-732. https://doi.org/10.1098/rspb.2010.1371
Pakhomov, E. A., & Chown, S. L. (2003). The Prince Edward Islands: Southern Ocean Oasis. Ocean Yearbook, 17, 348-379.
Pakhomov, E. A., Kaehler, S., & Perissinotto, R. (2009). The Prince Edward Islands’s life-support system: Relative importance of local and advected sources. Scientific Notes of Kazan State University, 151, 104-121.
Paleczny, M., Hammill, E., Karpouzi, V., & Pauly, D. (2015). Population trend of the world’s monitored seabirds, 1950-2010. PLoS ONE, 10(6). https://doi.org/10.1371/journal.pone.0129342
Polis, G. A., & Hurd, S. D. (1996). Linking marine and terrestrial food webs: Allochthonous input from the ocean supports high secondary productivity on small islands and coastal land communities. American Naturalist, 147, 396-423. https://doi.org/10.1086/285858
Ryan, P. G., & Bester, M. N. (2008). Pelagic predators. In S. L. Chown, & P. W. Froneman (Eds.), Prince Edward Islands. Land-sea interactions in a changing ecosystem (pp. 121-164). Stellenbosch: Sun Press.
Smith, V. R., Avenant, N. L., & Chown, S. L. (2002). The diet and impact of house mice on a sub-Antarctic island. Polar Biology, 25, 703-715. http://hdl.handle.net/10019.1/11647
Traveset, A., Olesen, J. M., Nogales, M., Vargas, P., Jaramillo, P., Antolín, E., Trigo, M. M., & Heleno, R. (2015). Bird-flower visitation networks in the Galápagos unveil a widespread interaction release. Nature Communications, 6, 6376. https://doi.org/10.1038/ncomms7376
Valente, T. W., & Fujimoto, K. (2010). Bridging: Locating critical connectors in a network. Social Networks, 32, 212-220. https://doi.org/10.1016/j.socnet.2010.03.003
van Aarde, R. J. (1980). The diet and feeding behaviour of feral cats, Felis catus at Marion Island. South African Journal of Wildlife Research, 10, 123-128. https://hdl.handle.net/10520/AJA03794369_3014
van der Merwe, M., Chown, S. L., & Smith, V. R. (1997). Thermal tolerance limits in six weevil species (Coleoptera, Curculionidae) from sub-Antarctic Marion Island. Polar Biology, 18, 331-336. https://doi.org/10.1007/s003000050196
Watkins, B. P., & Cooper, J. (1986). Introduction, present status and control of alien species at the Prince Edward Islands, sub-Antarctic. South African Journal of Antarctic Research, 16, 86-94. http://hdl.handle.net/123456789/7465
West, G. (2017). Scale. New York: Penguin Press.

## Sheet: 5 Input files & scripts
Supplementary Material 5. Input files to Generalized Louvain modularity analyses.
Node input file (year 1800) without dimension information (Figs. 2 & 3A)				Link input file (year 1800) without dimension information (Figs. 2 & 3A)			Node input file (year 1800) with dimension information (Fig. 3B)		Link input file (year 1800) with dimension information (Fig. 3B)
id	name	type (Fig. 2)		from	to		id		from	to
42	earthworm	inv		42	336		146detritivoryL		42detritivoryL	336detritivoryL
146	weevil	ins		146	336		146predationL		146detritivoryL	336detritivoryL
152	Beach Fly	ins		157	360		152predationT		157detritivoryL	360detritivoryL
157	Kelp Fly	ins		176	336		157detritivoryL		176detritivoryL	336detritivoryL
176	Pringlea moth	ins		179	186		157predationT		179parasitismL	186parasitismL
177	moth	ins		179	353		176detritivoryL		179parasitismL	353parasitismL
179	louse 1	ins		181	186		176predationL		181parasitismL	186parasitismL
181	louse 2	ins		181	353		177predationL		181parasitismL	353parasitismL
185	snail	inv		186	42		179parasitismL		186predationL	42predationL
186	Sheathbill	bird		186	146		181parasitismL		186predationL	146predationL
192	skua	bird		186	152		185predationL		186predationT	152predationT
193	jaeger	bird		186	157		186detritivoryL		186predationT	157predationT
224	King Penguin	bird		186	176		186herbivoryT		186predationL	176predationL
225	Southern Rockhopper Penguin	bird		186	177		186parasitismL		186predationL	177predationL
226	Macaroni Penguin	bird		186	185		186predationL		186predationL	185predationL
227	Gentoo Penguin	bird		186	224		186predationM		186detritivoryL	224detritivoryL
228	Cormorant	bird		186	225		186predationT		186detritivoryL	225detritivoryL
292	Antarctic Fur Seal	mammal		186	226		192detritivoryL		186detritivoryL	226detritivoryL
293	Sub-antarctic Fur Seal	mammal		186	227		192predationL		186detritivoryL	227detritivoryL
294	Southern Elephant Seal	mammal		186	228		192predationM		186predationL	228predationL
297	amphipod 1	inv		186	292		192predationT		186predationL	292predationL
298	amphipod 2	inv		186	293		193predationL		186predationL	293predationL
299	amphipod 3	inv		186	294		224detritivoryL		186predationL	294predationL
300	starfish	inv		186	297		224predationL		186predationT	297predationT
301	limpet	inv		186	298		224predationM		186predationT	298predationT
303	clam	inv		186	299		225detritivoryL		186predationT	299predationT
306	fish	fish		186	300		225predationM		186predationT	300predationT
308	red algae 1	plant		186	301		226detritivoryL		186predationT	301predationT
309	chiton	inv		186	303		226predationL		186predationT	303predationT
311	copepods	inv		186	306		226predationM		186predationT	306predationT
312	red algae	plant		186	308		227detritivoryL		186herbivoryT	308herbivoryT
317	squids	inv		186	309		227predationM		186predationT	309predationT
318	krill	inv		186	311		228predationL		186predationT	311predationT
323	isopod	inv		186	312		228predationM		186herbivoryT	312herbivoryT
325	periwinkle	inv		186	317		292predationL		186predationM	317predationM
327	polychaete	inv		186	318		292predationM		186predationM	318predationM
329	False Limpet	inv		186	323		293predationL		186predationT	323predationT
330	red algae 2	plant		186	325		293predationM		186predationT	325predationT
332	green algae	plant		186	327		294predationL		186predationL	327predationL
335	algae	plant		186	329		294predationM		186predationT	329predationT
336	detritus	detritus		186	330		297detritivoryT		186herbivoryT	330herbivoryT
339	invertebrates	inv		186	332		297predationT		186herbivoryT	332herbivoryT
345	ectoparasites	ins		186	335		298detritivoryT		186herbivoryT	335herbivoryT
349	tidal invertebrates	inv		186	336		298predationT		186detritivoryL	336detritivoryL
350	weevils	ins		186	339		299detritivoryT		186predationL	339predationL
351	albatrosses	bird		186	345		299predationT		186predationL	345predationL
353	seabirds	bird		186	349		300predationT		186predationT	349predationT
360	penguins	bird		186	350		301herbivoryT		186predationL	350predationL
362	spiders	inv		186	351		301predationT		186predationL	351predationL
363	fur seals	mam		186	353		303predationT		186predationL	353predationL
364	louse 3	ins		186	360		306predationM		186detritivoryL	360detritivoryL
				186	362		306predationT		186predationL	362predationL
				186	363		308herbivoryT		186detritivoryL	363detritivoryL
				186	364		309predationT		186predationL	364predationL
				192	186		311predationT		192predationL	186predationL
				192	224		312herbivoryT		192predationL	224predationL
				192	306		317predationM		192predationT	306predationT
				192	317		318predationM		192predationM	317predationM
				192	336		323predationT		192detritivoryL	336detritivoryL
				192	353		325predationT		192predationL	353predationL
				192	360		327predationL		192predationM	360predationM
				193	186		327predationT		193predationL	186predationL
				224	306		329predationT		224predationM	306predationM
				224	317		330herbivoryT		224predationM	317predationM
				225	306		332herbivoryT		225predationM	306predationM
				225	317		335herbivoryT		225predationM	317predationM
				225	318		336detritivoryL		225predationM	318predationM
				226	306		336detritivoryT		226predationM	306predationM
				226	317		339predationL		226predationM	317predationM
				226	318		345predationL		226predationM	318predationM
				227	306		349predationT		227predationM	306predationM
				227	317		350detritivoryL		227predationM	317predationM
				227	318		350predationL		227predationM	318predationM
				228	317		351predationL		228predationM	317predationM
				292	224		353parasitismL		292predationM	224predationM
				292	226		353predationL		292predationL	226predationL
				292	306		353predationM		292predationM	306predationM
				292	317		360detritivoryL		292predationM	317predationM
				292	360		360predationM		292predationM	360predationM
				293	306		362predationL		293predationM	306predationM
				293	317		363detritivoryL		293predationM	317predationM
				294	306		363predationM		294predationM	306predationM
				297	336		364predationL		297detritivoryT	336detritivoryT
				298	336		42detritivoryL		298detritivoryT	336detritivoryT
				299	336		42predationL		299detritivoryT	336detritivoryT
				300	297				300predationT	297predationT
				300	298				300predationT	298predationT
				300	299				300predationT	299predationT
				300	301				300predationT	301predationT
				300	309				300predationT	309predationT
				300	323				300predationT	323predationT
				300	327				300predationT	327predationT
				300	329				300predationT	329predationT
				350	336				350detritivoryL	336detritivoryL
				360	306				360predationM	306predationM
				360	317				360predationM	317predationM
				360	318				360predationM	318predationM
				363	224				363predationM	224predationM
				363	226				363predationM	226predationM
				363	306				363predationM	306predationM
				363	317				363predationM	317predationM
				363	360				363predationM	360predationM
				301	335				301herbivoryT	335herbivoryT
				353	317				353predationM	317predationM
R
#Here I exclude information of habitat and interaction type
# Read in the data:
nodes <- read.csv("/….../nodes1800.csv", header=T, as.is=T)
links <- read.csv("/…./links1800.csv", header=T, as.is=T)
# Converting data to an Igraph object:
netd<- graph_from_data_frame(d=links, vertices=nodes, directed=T)
# Access the nodes, and edges:
E(netd) # The edges of the "net" object
V(netd) # The vertices of the "net" object
#Extract an edge list or matrix back from the igraph networks.
as_edgelist(netd, names=T)
#Fig. 2, colouring is done manually according to taxonomic group
plot(netd, edge.arrow.size=.5, edge.curved=0.1, vertex.color=adjustcolor("blue", alpha.f = .5), vertex.size =12, vertex.label=V(netd)$name, vertex.label.family="Arial", vertex.label.font=1, vertex.label.cex=0.7,vertex.label.dist=1.1,vertex.label.degree=pi/2, vertex.label.color="black", edge.color="black", edge.width=1, edge.arrow.size=0.6, edge.arrow.width=0.7, edge.lty=1,margin=0.05)
#GLouvain modularity analysis
cl <- cluster_louvain(netd)
membership(cl)
#No. GLouvain modules
sizes(cl)
#Fig. 3A with id names
plot(cl,netd, main="Sheathbill ego network 1800 GLouvain modularity", edge.curved=0.1,vertex.label.color="black", edge.color="black",vertex.label=V(netd)$name, margin=0, vertex.size=12, vertex.size2=8, mark.border=0.1, colbar=c("green","lightblue", "red","orange","gray"), vertex.label.family="Arial", vertex.label.font=1, vertex.label.cex=0.7, vertex.label.dist=1.1, vertex.label.degree=pi/2, verte…
modularity (cl) #Q
#Here I include information of habitat and interaction type
# Read in the data:
nodes <- read.csv("/…../nodesall1800.csv", header=T, as.is=T)
links <- read.csv("/…../linksall1800.csv", header=T, as.is=T)
# Converting the data to an igraph object:
netd<- graph_from_data_frame(d=links, vertices=nodes, directed=T)
# Access the nodes, edges, and their attributes:
E(netd) # The edges of the "net" object
V(netd) # The vertices of the "net" object
#Extract an edge list or matrix back from the igraph networks.
as_edgelist(netd, names=T)
#GLouvain modularity analysis
cl <- cluster_louvain(netd)
membership(cl)
#No. GLouvain modules
sizes(cl)
#Fig. 3B with labels of id, habitat, and interaction type
plot(cl,netd, main="Sheathbill ego network 1800 modularity", edge.curved=0.1,vertex.label.color="black", edge.color="black",vertex.label=V(netd)$name, margin=0, vertex.size=12, vertex.size2=8, mark.border=0.1, colbar=c("green","lightblue", "red","orange","gray"), vertex.label.family="Arial", vertex.label.font=1, vertex.label.cex=0.7, vertex.label.dist=1.1, vertex.label.degree=pi/2, vertex.label.c…
modularity (cl) #Q
